# Supplementary material for: Hyperthermia Induced by Gold Nanoparticles and Visible Light Photothermy Combined with Chemotherapy to Tackle Doxorubicin Sensitive and Resistant Colorectal Tumor 3D Spheroids
Source: Int J Mol Sci. 2020 Oct 28;21(21):8017. doi: 10.3390/ijms21218017 (PMC7672550; doi:10.3390/ijms21218017)
Supplement: Supplementary file 1 [file ijms-21-08017-s001.zip]

Archive with 20 entries (19 files):
- Roma-Rodrigues_SI/
- Roma-Rodrigues_SI/Movie_S1-HCT116-AuNPs.mp4
- Roma-Rodrigues_SI/Movie_S10-HCT116_Dox_irradiated.mp4
- Roma-Rodrigues_SI/Movie_S11-HCT116_AuNP_irradiated_Dox.mp4
- Roma-Rodrigues_SI/Movie_S12-HCT116_AuNP_Dox_irradiated.mp4
- Roma-Rodrigues_SI/Movie_S13-HCT116DoxR_irradiated_Dox.mp4
- Roma-Rodrigues_SI/Movie_S14-HCT116DoxR_Dox_irradiated.mp4
- Roma-Rodrigues_SI/Movie_S15-HCT116DoxR_AuNP_irradiated_Dox.mp4
- Roma-Rodrigues_SI/Movie_S16-HCT116DoxR_AuNP_Dox_irradiated.mp4
- Roma-Rodrigues_SI/Movie_S17-HCT116_spheroid_formation.mp4
- Roma-Rodrigues_SI/Movie_S18-HCT116DoxR_spheroid_formation.mp4
- Roma-Rodrigues_SI/Movie_S2-HCT116DoxR_AuNPs.mp4
- Roma-Rodrigues_SI/Movie_S3-HCT116.mp4
- Roma-Rodrigues_SI/Movie_S4-HCT116DoxR.mp4
- Roma-Rodrigues_SI/Movie_S5-HCT116 _AuNP_irradiated.mp4
- Roma-Rodrigues_SI/Movie_S6-HCT116DoxR_AuNP_irradiated.mp4
- Roma-Rodrigues_SI/Movie_S7-HCT116_Dox.mp4
- Roma-Rodrigues_SI/Movie_S8-HCT116DoxR_Dox.mp4
- Roma-Rodrigues_SI/Movie_S9-HCT116_irradiated_Dox.mp4
- Roma-Rodrigues_SI/Supplementary materials_Roma-Rodrigues_2020_.pdf
